# Supplementary material for: Deep feature optimization using fusion of multiple self-supervised learning approaches and filter-based feature selection for lung cancer histopathology classification
Source: PLoS One. 2026 Apr 27;21(4):e0348194. doi: 10.1371/journal.pone.0348194 (PMC13119965; doi:10.1371/journal.pone.0348194)
Supplement: S1 File — (ZIP) [file pone.0348194.s001.zip]

Archive with 2 entries (2 files):
- model_config.json
- Pseudocode of the proposed model MuSSL.pdf
