# Supplementary material for: Deep feature optimization using fusion of multiple self-supervised learning approaches and filter-based feature selection for lung cancer histopathology classification
Source: PLoS One. 2026 Apr 27;21(4):e0348194. doi: 10.1371/journal.pone.0348194 (PMC13119965; doi:10.1371/journal.pone.0348194)
Supplement: S1 File — (ZIP) [file pone.0348194.s001.zip › model_config.json]

{
    "seed": 42,
    "dataset": {
        "image_dir": "/content/lungcc/DatasetFinal/",
        "classes": [
            "acc",
            "scc",
            "normal"
        ],
        "image_size": [
            224,
            224
        ],
        "normalization": "pixel_value/255",
        "train_val_test_split": {
            "test_size": 0.15,
            "val_size": 0.15,
            "stratified": true
        }
    },
    "cnn_feature_extractor": {
        "architecture": {
            "conv_blocks": [
                {
                    "in": 3,
                    "out": 32,
                    "kernel": 3,
                    "padding": 1,
                    "bn": true,
                    "activation": "ReLU",
                    "pool": "MaxPool2d(2)"
                },
                {
                    "in": 32,
                    "out": 64,
                    "kernel": 3,
                    "padding": 1,
                    "bn": true,
                    "activation": "ReLU",
                    "pool": "MaxPool2d(2)"
                },
                {
                    "in": 64,
                    "out": 128,
                    "kernel": 3,
                    "padding": 1,
                    "bn": true,
                    "activation": "ReLU",
                    "pool": "AdaptiveAvgPool2d(1)"
                }
            ],
            "output_dim": 128
        },
        "classifier_head": {
            "output_classes": 3
        },
        "training": {
            "batch_size": 32,
            "epochs": 100,
            "optimizer": "Adam",
            "learning_rate": 0.001,
            "loss": "CrossEntropyLoss"
        },
        "feature_extraction": {
            "save_paths": {
                "train_feats": "train_feats.csv",
                "val_feats": "val_feats.csv",
                "test_feats": "test_feats.csv"
            }
        }
    },
    "ssl_pretraining": {
        "contrastive": {
            "encoder_hidden_dim": 128,
            "epochs": 100,
            "optimizer": "Adam",
            "learning_rate": 0.001,
            "augmentation": "gaussian_noise",
            "noise_std": 0.05,
            "temperature": 0.5
        },
        "deepcluster": {
            "encoder_hidden_dim": 128,
            "classifier_output_dim": 10,
            "epochs": 100,
            "optimizer": "Adam",
            "learning_rate": 0.001,
            "clusters": 10,
            "loss": "CrossEntropyLoss"
        },
        "byol": {
            "online_mlp": {
                "hidden_dim": 128,
                "output_dim": 128,
                "batchnorm": true,
                "activation": "ReLU"
            },
            "target_mlp": "momentum copy of online",
            "predictor_mlp": {
                "input_dim": 128,
                "hidden_dim": 128,
                "output_dim": 128
            },
            "beta": 0.99,
            "epochs": 100,
            "optimizer": "Adam",
            "learning_rate": 0.001,
            "augmentation": "gaussian_noise",
            "noise_std": 0.05
        }
    },
    "feature_merging": {
        "merged_sources": [
            "contrastive",
            "deepcluster",
            "byol"
        ],
        "merge_strategy": "concatenation"
    },
    "mrmr_feature_selection": {
        "method": "MIQ",
        "top_k": 100,
        "selected_features": "list returned by pymrmr"
    },
    "graph_construction": {
        "similarity_metric": "cosine",
        "boost_same_label": 0.2,
        "top_k_default": 23,
        "diagonal_zero": true,
        "edge_selection": "top_k * num_nodes highest similarities"
    },
    "vision_gnn": {
        "architecture": {
            "gat_layer_1": {
                "in_channels": "after_mrmr_selection",
                "hidden_channels": 64,
                "heads": 2,
                "dropout": 0.4
            },
            "batchnorm": "BatchNorm1d(hidden_dim * heads)",
            "activation": "ReLU",
            "dropout": 0.4,
            "gat_layer_2": {
                "in_channels": "hidden_dim * heads",
                "out_channels": 3,
                "heads": 1,
                "concat": false
            }
        },
        "loss_function": {
            "type": "FocalLoss",
            "alpha": 1,
            "gamma": 2
        }
    },
    "grid_search": {
        "learning_rates": [
            0.0001,
            0.0003,
            0.0005,
            0.001,
            0.003
        ],
        "top_k_values": [
            5,
            10,
            15,
            20,
            25,
            30
        ],
        "epochs": 100,
        "patience": 35,
        "metric": "balanced_accuracy"
    },
    "final_training": {
        "epochs": 100,
        "patience": 35,
        "optimizer": "Adam",
        "loss": "FocalLoss",
        "evaluation_metrics": [
            "balanced_accuracy",
            "classification_report"
        ]
    }
}
